# Supplementary material for: Typical Aroma of Merlot Dry Red Wine from Eastern Foothill of Helan Mountain in Ningxia, China
Source: Molecules. 2023 Jul 27;28(15):5682. doi: 10.3390/molecules28155682 (PMC10420285; doi:10.3390/molecules28155682)
Supplement: Supplementary file 1 [file molecules-28-05682-s001.zip]

Archive with 1 entries (1 files):
- molecules-2483705-supplementary.pdf
